# Supplementary material for: Validation of a Temperature-Feedback Controlled Automated Magnetic Hyperthermia Therapy Device
Source: Cancers (Basel). 2023 Jan 4;15(2):327. doi: 10.3390/cancers15020327 (PMC9856953; doi:10.3390/cancers15020327)
Supplement: Supplementary file 1 [file cancers-15-00327-s001.zip]

Archive with 1 entries (1 files):
- cancers-2060303-supplementary.pdf
